# Supplementary material for: Comparing the diagnostic performance of radiation dose-equivalent radiography, multi-detector computed tomography and cone beam computed tomography for finger fractures – A phantom study
Source: PLoS One. 2019 Mar 5;14(3):e0213339. doi: 10.1371/journal.pone.0213339 (PMC6400385; doi:10.1371/journal.pone.0213339)
Supplement: S1 Table — Table including examinations for every hand by the 3 raters. (TXT) [file pone.0213339.s001.txt]

GROUP	DIG	F_RA_0	FS_RA_0	G_RA_0	GS_RA_0	D_RA_0	DS_RA_0	Z_RA_0	ZS_RA_0	F_RB_0	FS_RB_0	G_RB_0	GS_RB_0	D_RB_0	DS_RB_0	Z_RB_0	ZS_RB_0	F_RC_0	FS_RC_0	G_RC_0	GS_RC_0	D_RC_0	DS_RC_0	Z_RC_0	ZS_RC_0	F_RA_1	FS_RA_1	G_RA_1	GS_RA_1	D_RA_1	DS_RA_1	Z_RA_1	ZS_RA_1	F_RB_1	FS_RB_1	G_RB_1	GS_RB_1	D_RB_1	DS_RB_1	Z_RB_1	ZS_RB_1	F_RC_1	FS_RC_1	G_RC_1	GS_RC_1	D_RC_1	DS_RC_1	Z_RC_1	ZS_RC_1	F_RA_2	FS_RA_2	G_RA_2	GS_RA_2	D_RA_2	DS_RA_2	Z_RA_2	ZS_RA_2	F_RB_2	FS_RB_2	G_RB_2	GS_RB_2	D_RB_2	DS_RB_2	Z_RB_2	ZS_RB_2	F_RC_2	FS_RC_2	G_RC_2	GS_RC_2	D_RC_2	DS_RC_2	Z_RC_2	ZS_RC_2	F_GS	G_GS	D_GS	Z_GS
1	1	0	3	0	3	0	3	1	3	0	2	0	2	0	1	1	2	0	2	0	2	0	1	1	2	0	3	0	3	0	2	1	3	0	1	0	1	0	1	1	1	0	1	0	1	0	1	1	1	0	2	0	3	0	2	1	2	0	1	0	1	0	1	1	1	1	3	1	3	0	1	2	3	0	0	0	1
1	2	0	3	0	3	0	3	1	3	0	2	0	2	0	1	1	2	0	2	0	2	0	1	1	2	0	3	0	3	0	2	1	3	0	1	0	1	0	1	1	1	0	1	0	1	0	1	1	1	0	2	0	3	0	2	1	2	0	1	0	1	0	1	1	1	0	1	0	1	0	1	1	1	0	0	0	1
1	3	0	3	0	3	0	3	1	3	0	2	0	2	0	1	1	2	0	2	0	2	0	1	1	2	0	4	0	4	0	2	1	4	0	1	0	1	0	1	1	1	0	1	0	1	0	1	1	1	0	2	0	3	0	2	1	2	0	1	0	1	0	1	1	1	0	1	0	1	0	1	1	1	0	0	0	1
1	4	0	3	0	3	0	3	1	3	0	2	0	2	0	1	1	2	0	2	0	2	0	1	1	2	0	3	0	3	0	2	1	3	0	1	0	1	0	1	1	1	0	1	0	1	0	1	1	1	0	3	0	3	0	2	1	2	0	1	0	1	0	1	1	1	0	1	0	1	0	1	1	1	0	0	0	1
1	5	0	3	0	3	0	3	1	3	0	2	0	2	0	1	1	2	0	2	0	2	0	1	1	2	0	4	0	4	0	2	1	4	0	1	0	1	0	1	1	1	0	1	0	1	0	1	1	1	0	2	0	3	0	2	1	2	0	1	0	1	0	1	1	1	0	2	0	1	0	1	1	1	0	0	0	1
1	1	0	3	0	3	0	3	1	3	0	2	0	2	0	1	1	2	0	2	0	2	0	1	1	2	1	3	1	3	0	3	2	3	0	1	0	1	0	1	1	1	0	3	0	3	0	1	1	3	1	4	1	4	0	3	2	4	0	1	0	1	0	1	1	1	0	1	0	1	0	1	1	1	0	0	0	1
1	2	0	3	0	3	0	3	1	3	0	2	0	1	0	1	1	2	0	2	0	2	0	1	1	2	0	3	0	3	0	3	1	3	0	1	0	1	0	1	1	1	0	1	0	1	0	1	1	1	0	3	0	3	0	2	0	3	0	1	0	1	0	1	1	1	0	1	0	1	0	1	1	1	0	0	0	1
1	3	1	4	1	4	0	4	2	4	0	2	0	2	0	1	1	2	0	2	0	2	0	1	1	2	0	3	0	3	0	2	1	3	0	1	0	1	0	1	1	1	0	1	0	1	0	1	1	1	0	3	0	3	0	2	0	3	0	1	0	1	0	1	1	1	0	1	0	1	0	1	1	1	0	0	0	1
1	4	0	3	0	3	0	3	1	3	0	3	0	2	0	1	1	3	0	2	0	2	0	1	1	2	0	3	0	3	0	2	1	3	0	1	0	1	0	1	1	1	0	1	0	1	0	1	1	1	0	3	0	3	0	2	0	3	0	1	0	1	0	1	1	1	0	1	0	1	0	1	1	1	0	0	0	1
1	5	1	3	1	4	0	4	2	4	1	2	1	4	0	3	2	5	1	2	1	2	0	1	3	5	1	2	1	2	0	3	3	3	1	1	1	1	0	1	4	4	1	1	1	1	0	1	4	3	1	2	1	3	0	3	4	4	1	1	1	2	0	1	5	3	1	1	1	3	0	1	4	3	1	1	0	4
1	1	1	1	1	3	0	3	4	4	1	1	1	1	0	1	2	3	1	1	1	1	0	1	2	3	0	2	0	2	0	2	1	3	1	1	1	1	0	2	3	2	1	1	1	1	0	1	3	4	1	1	0	3	0	2	4	3	1	1	1	1	0	1	4	3	1	1	1	1	0	1	4	3	0	0	0	1
1	2	0	4	0	3	0	3	1	3	0	2	0	2	0	1	1	2	0	2	0	2	0	1	1	2	0	2	0	2	0	2	1	3	0	1	0	1	0	1	1	1	0	1	0	1	0	1	1	1	0	2	0	2	0	2	1	2	0	1	0	1	0	1	1	1	0	1	0	1	0	1	1	1	0	0	0	1
1	3	1	4	0	4	0	4	1	4	0	2	0	2	0	1	1	2	0	3	0	3	0	1	1	2	0	2	0	2	0	2	1	3	0	1	0	1	0	1	1	1	0	1	0	1	0	1	1	1	0	2	0	2	0	2	1	2	0	1	0	1	0	1	1	1	0	1	0	1	0	1	1	1	0	0	0	1
1	4	0	3	0	3	0	3	1	3	0	2	0	2	0	1	1	2	0	2	0	2	0	1	1	2	0	2	0	2	0	2	1	3	0	1	0	1	0	1	1	1	0	1	0	1	0	1	1	1	0	2	0	2	0	2	1	2	0	1	0	1	0	1	1	1	0	1	0	1	0	1	1	1	0	0	0	1
1	5	1	4	0	4	0	3	2	4	0	2	0	2	0	1	1	2	1	3	0	3	0	1	2	4	1	1	0	3	0	2	3	3	0	1	0	1	0	1	1	1	0	1	0	1	0	1	1	1	0	2	0	2	0	2	1	2	0	1	0	1	0	1	1	1	0	1	0	1	0	1	1	1	0	0	0	1
1	1	0	4	0	4	0	4	1	4	0	2	0	2	0	1	1	2	0	2	0	2	0	1	1	2	0	3	0	2	0	2	1	3	0	1	0	1	0	1	1	1	0	1	0	1	0	1	1	1	0	3	0	3	0	2	1	3	0	1	0	1	0	1	1	1	0	1	0	1	0	1	1	1	0	0	0	1
1	2	1	4	1	4	1	4	2	4	0	2	0	2	0	1	1	2	0	2	0	2	0	1	1	2	0	3	0	2	0	2	1	3	0	1	0	1	0	1	1	1	0	1	0	1	0	1	1	1	0	3	0	3	0	2	1	3	0	1	0	1	0	1	1	1	0	1	0	1	0	1	1	1	0	0	0	1
1	3	0	4	0	4	0	4	1	4	0	3	0	3	0	1	1	3	0	2	0	2	0	1	1	2	0	3	0	2	0	2	1	3	0	1	0	1	0	1	1	1	0	1	0	1	0	1	1	1	0	3	0	3	0	2	1	3	0	1	0	1	0	1	1	1	0	1	0	1	0	1	1	1	0	0	0	1
1	4	1	4	0	3	0	3	2	4	0	2	0	2	0	1	1	2	0	2	0	2	0	1	1	2	0	3	0	2	0	2	1	3	0	1	0	1	0	1	1	1	0	1	0	1	0	1	1	1	0	3	0	3	0	2	1	3	0	1	0	1	0	1	1	1	0	1	0	1	0	1	1	1	0	0	0	1
1	5	1	1	0	3	1	1	3	4	1	1	0	3	0	3	2	3	1	1	0	3	1	1	2	3	1	1	0	2	0	3	2	3	1	1	0	1	0	2	3	3	1	1	0	1	0	1	2	3	1	1	0	2	0	2	3	3	1	1	0	2	1	2	3	2	1	1	0	1	0	1	2	3	1	0	1	5
1	1	0	5	1	5	1	5	2	5	0	3	0	3	0	2	1	3	0	4	0	4	0	1	1	4	0	4	0	3	0	3	1	3	0	2	0	1	0	1	1	2	0	2	0	1	0	1	1	2	1	4	0	4	0	2	2	4	0	3	0	3	0	1	1	3	0	1	0	1	0	1	1	1	0	0	0	1
1	2	0	5	0	0	0	5	1	5	0	4	0	4	0	3	1	4	0	4	0	4	0	1	1	4	0	4	0	3	0	3	1	3	0	1	0	1	0	1	1	1	0	2	0	1	0	1	1	2	1	4	0	4	0	2	2	4	0	3	0	3	0	1	1	3	0	1	0	1	0	1	1	1	0	0	0	1
1	3	0	5	0	5	0	5	1	5	0	4	0	4	0	3	1	4	0	4	0	4	0	1	1	4	0	3	0	3	0	3	1	3	0	2	0	1	0	1	1	2	0	2	0	1	0	1	1	2	0	3	0	3	0	2	1	3	0	3	0	3	0	1	1	3	0	1	0	1	0	1	1	1	0	0	0	1
1	4	0	5	0	5	0	5	1	5	0	4	0	4	0	2	1	4	0	4	0	4	0	1	1	4	0	4	0	3	0	3	1	3	0	2	0	1	0	1	1	2	0	2	0	1	0	1	1	2	0	3	0	3	0	2	1	3	0	3	0	3	0	1	1	3	0	1	0	1	0	1	1	1	0	0	0	1
1	5	1	5	0	5	0	5	1	5	0	5	0	4	0	3	1	5	0	4	0	4	0	1	1	4	0	3	0	3	0	3	1	3	0	2	0	1	0	1	1	2	0	2	0	1	0	1	1	2	0	3	0	3	0	2	1	3	0	3	0	3	0	1	1	3	0	1	0	1	0	1	1	1	0	0	0	1
1	1	0	2	0	2	1	2	4	5	0	2	0	2	0	1	1	2	0	2	0	2	0	1	1	2	0	2	0	2	0	1	1	2	0	1	0	1	0	1	1	1	0	1	0	1	0	1	1	1	0	2	0	3	0	2	1	3	0	1	0	1	0	1	1	1	0	1	0	1	0	1	1	1	0	0	0	1
1	2	0	2	0	2	0	2	1	2	0	2	0	2	0	1	1	2	0	2	0	2	0	1	1	2	0	2	0	2	0	1	1	2	0	1	0	1	0	1	1	1	0	1	0	1	0	1	1	1	0	2	0	3	0	2	1	3	0	2	0	2	0	2	1	2	0	1	0	1	0	1	1	1	0	0	0	1
1	3	0	2	0	2	0	2	1	2	0	2	0	2	0	1	1	2	0	2	0	2	0	1	1	2	0	2	0	2	0	1	1	2	0	1	0	1	0	1	1	1	0	1	0	1	0	1	1	1	0	2	0	3	0	2	1	3	0	2	0	2	0	2	1	2	0	1	0	1	0	1	1	1	0	0	0	1
1	4	0	2	0	2	0	2	1	2	0	2	0	2	0	1	1	2	0	2	0	2	0	1	1	2	0	4	0	2	0	1	1	2	0	1	0	1	0	1	1	1	0	1	0	1	0	1	1	1	0	2	0	3	0	2	1	3	0	2	0	2	0	2	1	2	0	1	0	1	0	1	1	1	0	0	0	1
1	5	1	2	1	2	0	2	1	2	0	3	0	3	0	2	1	3	1	1	1	1	0	1	4	4	1	1	1	2	0	2	4	4	1	1	1	1	0	1	4	4	1	1	1	1	0	1	6	4	1	1	1	1	0	2	6	4	1	1	1	2	0	1	3	4	1	1	1	1	0	1	4	3	1	1	0	5
1	1	0	3	0	3	0	3	1	3	0	2	0	2	0	1	1	2	0	2	0	2	0	1	1	2	0	3	0	3	0	3	1	3	0	1	0	1	0	1	1	1	0	1	0	1	0	1	1	1	0	2	0	2	0	1	1	2	0	1	0	1	0	1	1	1	0	1	0	1	0	1	1	1	0	0	0	1
1	2	0	3	0	3	0	3	1	3	0	2	0	2	0	1	1	2	0	3	0	3	0	1	1	3	0	3	0	3	0	3	1	3	0	1	0	1	0	1	1	1	0	1	0	1	0	1	1	1	0	2	0	2	0	1	1	2	0	1	0	1	0	1	1	1	0	1	0	1	0	1	1	1	0	0	0	1
1	3	0	3	0	3	0	3	1	3	0	2	0	2	0	1	1	2	0	3	0	3	0	2	1	3	0	3	0	3	0	3	1	3	0	1	0	1	0	1	1	1	0	1	0	1	0	1	1	1	0	2	0	2	0	1	1	2	0	1	0	1	0	1	1	1	0	1	0	1	0	1	1	1	0	0	0	1
1	4	0	4	0	4	0	4	1	4	0	2	0	2	0	1	1	2	0	4	0	4	0	1	1	4	0	3	0	3	0	3	1	3	0	1	0	1	0	1	1	1	0	1	0	1	0	1	1	1	0	2	0	2	0	1	1	2	0	1	0	1	0	1	1	1	0	1	0	1	0	1	1	1	0	0	0	1
1	5	0	4	0	4	0	4	1	4	0	3	0	3	0	1	1	3	0	3	0	3	0	1	1	3	0	3	0	3	0	3	1	3	0	1	0	1	0	1	1	1	0	1	0	1	0	1	1	1	0	2	0	2	0	1	1	2	0	1	0	1	0	1	1	1	0	1	0	1	0	1	1	1	0	0	0	1
1	1	0	3	0	4	0	3	1	3	0	2	0	2	0	1	1	2	0	2	0	2	0	1	1	2	0	2	0	2	0	1	1	2	0	1	0	1	0	1	1	1	0	1	0	1	0	1	1	1	0	2	0	2	0	2	1	2	0	1	0	1	0	1	1	1	0	1	0	1	0	1	1	1	0	0	0	1
1	2	0	3	0	4	0	3	1	3	0	2	0	2	0	1	1	2	0	2	0	2	0	1	1	2	0	2	0	2	0	1	1	2	0	1	0	1	0	1	1	1	0	1	0	1	0	1	1	1	0	2	0	2	0	2	1	2	0	1	0	1	0	1	1	1	0	1	0	1	0	1	1	1	0	0	0	1
1	3	1	4	1	4	0	3	2	4	0	2	0	2	0	1	1	2	0	2	0	2	0	1	1	2	0	2	0	2	0	1	1	2	0	1	0	1	0	1	1	1	0	1	0	1	0	1	1	1	0	2	0	2	0	2	1	2	0	1	0	1	0	1	1	1	0	1	0	1	0	1	1	1	0	0	0	1
1	4	0	3	0	4	0	3	1	3	0	2	0	2	0	1	1	2	0	2	0	2	0	1	1	2	0	4	0	3	0	3	1	3	0	1	0	1	0	1	1	1	0	1	0	1	0	1	1	1	0	2	0	2	0	2	1	2	0	1	0	1	0	1	1	1	0	1	0	1	0	1	1	1	0	0	0	1
1	5	1	1	0	4	1	1	3	5	1	1	0	2	0	1	2	3	1	1	0	2	0	1	3	4	1	1	0	3	1	2	3	3	1	1	0	3	0	1	3	4	1	1	0	2	0	1	3	3	1	4	0	2	1	2	4	3	1	1	0	2	0	2	4	4	1	1	0	1	0	1	4	3	1	0	0	4
1	1	0	2	0	2	0	2	1	2	0	2	0	2	0	1	1	2	0	2	0	2	0	1	1	2	0	2	0	2	0	2	1	3	0	1	0	1	0	1	1	1	0	1	0	1	0	1	1	1	0	2	0	2	0	1	1	2	0	1	0	1	0	1	1	1	0	1	0	1	0	1	1	1	0	0	0	1
1	2	0	3	0	3	0	3	1	3	0	2	0	2	0	1	1	2	0	2	0	2	0	1	1	2	0	2	0	2	0	2	1	3	0	1	0	1	0	1	1	1	0	1	0	1	0	1	1	1	0	2	0	2	0	1	1	2	0	1	0	1	0	1	1	1	0	1	0	1	0	1	1	1	0	0	0	1
1	3	0	3	0	3	0	3	1	3	0	2	0	2	0	1	1	2	0	2	0	2	0	1	1	2	0	2	0	2	0	2	1	3	0	1	0	1	0	1	1	1	0	1	0	1	0	1	1	1	0	2	0	2	0	1	1	2	0	1	0	1	0	1	1	1	0	1	0	1	0	1	1	1	0	0	0	1
1	4	0	4	0	4	0	4	1	4	0	2	0	2	0	1	1	2	0	2	0	2	0	1	1	2	0	2	0	2	0	2	1	3	0	1	0	1	0	1	1	1	0	1	0	1	0	1	1	1	0	2	0	2	0	1	1	2	0	1	0	1	0	1	1	1	0	1	0	1	0	1	1	1	0	0	0	1
1	5	0	4	0	4	0	4	1	4	0	3	0	3	0	1	1	3	0	2	0	2	0	1	1	2	0	2	0	2	0	2	1	3	0	1	0	1	0	1	1	1	0	1	0	1	0	1	1	1	0	2	0	2	0	1	1	2	0	1	0	1	0	1	1	1	0	1	0	1	0	1	1	1	0	0	0	1
1	1	0	3	0	3	0	2	1	3	0	2	0	2	0	1	1	2	0	2	0	2	0	1	1	2	0	2	0	2	0	2	1	2	0	1	0	1	0	1	1	1	0	1	0	1	0	1	1	1	0	2	0	2	0	2	1	3	0	1	0	1	0	1	1	1	0	1	0	1	0	1	1	1	0	0	0	1
1	2	0	3	0	3	0	2	1	3	0	2	0	2	0	1	1	2	0	2	0	2	0	1	1	3	0	2	0	2	0	2	1	2	0	1	0	1	0	1	1	1	0	1	0	1	0	1	1	1	0	2	0	2	0	2	1	3	0	1	0	1	0	1	1	1	0	1	0	1	0	1	1	1	0	0	0	1
1	3	0	3	0	3	0	2	1	3	0	2	0	2	0	1	1	2	0	3	0	4	0	1	1	3	0	2	0	2	0	2	1	2	0	1	0	1	0	1	1	1	0	1	0	1	0	1	1	1	0	2	0	2	0	2	1	3	0	1	0	1	0	1	1	1	0	1	0	1	0	1	1	1	0	0	0	1
1	4	1	4	0	4	0	2	1	4	0	2	0	2	0	1	1	2	0	4	0	4	0	2	1	4	0	3	0	4	0	2	1	3	0	1	0	1	0	1	1	1	0	1	0	1	0	1	1	1	0	2	0	2	0	2	1	3	0	1	0	1	0	1	1	1	0	1	0	1	0	1	1	1	0	0	0	1
1	5	0	4	0	4	0	2	1	4	0	2	0	2	0	1	1	2	0	3	0	3	0	1	1	3	0	3	0	4	0	2	1	3	0	1	0	1	0	1	1	1	0	1	0	1	0	1	1	1	0	2	0	2	0	2	1	3	0	1	0	1	0	1	1	1	0	1	0	1	0	1	1	1	0	0	0	1
2	2	0	3	0	3	0	3	1	3	0	2	0	2	0	1	1	2	0	2	0	2	0	1	1	2	0	3	0	3	0	2	1	3	0	1	0	1	0	1	1	1	0	1	0	1	0	1	1	1	0	2	0	3	0	2	1	2	0	1	0	1	0	1	1	1	0	1	0	1	0	1	1	1	0	0	0	1
2	3	1	4	1	4	0	4	2	4	0	2	0	2	0	1	1	2	0	2	0	2	0	1	1	2	0	4	0	4	0	2	1	4	0	1	0	1	0	1	1	1	0	1	0	1	0	1	1	1	0	2	0	3	0	2	1	2	0	1	0	1	0	1	1	1	0	1	0	1	0	1	1	1	0	0	0	1
2	4	1	2	1	2	1	2	2	3	0	2	0	2	0	1	1	2	0	2	0	2	0	1	1	2	0	4	0	4	0	2	1	4	0	1	0	1	0	1	1	1	0	1	0	1	0	1	1	1	0	3	0	3	0	2	1	2	0	1	0	1	0	1	1	1	0	1	0	1	0	1	1	1	0	0	0	1
2	5	0	3	0	3	0	3	1	3	0	2	0	2	0	1	1	2	0	2	0	2	0	1	1	2	0	4	0	4	0	2	1	4	0	1	0	1	0	1	1	1	0	1	0	1	0	1	1	1	0	3	0	3	0	2	1	2	0	1	0	1	0	1	1	1	0	1	0	1	0	1	1	1	0	0	0	1
2	2	0	4	0	4	0	4	4	4	0	4	0	3	0	1	1	4	0	2	0	2	0	2	1	2	0	3	0	4	0	3	1	3	0	1	0	1	0	1	1	1	0	1	0	1	0	1	1	1	0	3	0	3	0	2	0	3	0	1	0	1	0	1	1	1	0	1	0	1	0	1	1	1	0	0	0	1
2	3	0	4	0	4	0	4	4	4	0	2	0	2	0	1	1	2	0	2	0	2	0	2	1	2	0	3	0	3	0	2	1	2	0	1	0	1	0	1	1	1	0	3	0	3	0	1	1	3	0	3	0	3	0	2	0	3	0	1	0	1	0	1	1	1	0	1	0	1	0	1	1	1	0	0	0	1
2	4	0	4	0	4	0	4	4	4	0	4	0	4	0	3	1	4	0	2	0	2	0	2	1	2	0	3	0	2	0	2	1	3	0	1	0	1	0	1	1	1	0	1	0	1	0	1	1	1	0	3	0	3	0	2	0	3	0	1	0	1	0	1	1	1	0	1	0	1	0	1	1	1	0	0	0	1
2	5	1	4	0	4	0	4	2	2	1	3	1	4	0	5	4	5	1	5	1	5	0	2	2	5	0	3	0	3	0	2	1	3	0	3	0	3	0	1	1	3	1	3	0	3	0	1	1	3	0	4	0	4	0	3	1	3	0	3	0	3	0	1	1	3	0	3	0	1	0	1	1	3	0	0	0	1
2	2	0	4	0	3	0	4	1	4	0	2	0	2	0	1	1	2	0	2	0	2	0	1	1	2	0	3	0	2	0	2	1	3	0	1	0	1	0	1	1	1	0	1	0	1	0	1	1	1	0	2	0	2	0	2	1	2	0	1	0	1	0	1	1	1	0	1	0	1	0	1	1	1	0	0	0	1
2	3	1	4	1	4	0	4	2	5	0	2	0	2	0	1	1	2	0	2	0	2	0	1	1	2	0	2	0	2	0	2	1	3	0	1	0	1	0	1	1	1	0	1	0	1	0	1	1	1	0	2	0	2	0	2	1	2	0	1	0	1	0	1	1	1	0	1	0	1	0	1	1	1	0	0	0	1
2	4	1	4	0	4	0	4	2	4	0	2	0	2	0	1	1	2	0	2	0	2	0	1	1	2	0	2	0	2	0	2	1	3	0	1	0	1	0	1	1	1	0	1	0	1	0	1	1	1	0	2	0	2	0	2	1	2	0	1	0	1	0	1	1	1	0	1	0	1	0	1	1	1	0	0	0	1
2	5	0	4	0	4	0	4	1	4	1	3	1	4	0	1	2	2	1	4	1	4	0	1	2	4	0	2	0	2	0	2	1	3	0	1	0	1	0	1	1	1	0	1	0	1	0	1	1	1	0	2	0	2	0	2	1	2	0	1	0	1	0	1	1	1	0	1	0	1	0	1	1	1	0	0	0	1
2	2	0	4	0	4	0	4	1	4	0	3	0	3	0	1	1	3	0	3	0	3	0	1	1	2	0	3	0	2	0	2	1	3	0	1	0	1	0	1	1	1	0	1	0	1	0	1	1	1	0	4	0	3	0	2	1	3	0	1	0	1	0	1	1	1	0	1	0	1	0	1	1	1	0	0	0	1
2	3	1	4	1	3	1	4	2	4	0	3	0	3	0	1	1	3	0	3	0	3	0	1	1	4	0	3	0	2	0	2	1	3	0	1	0	1	0	1	1	1	0	1	0	1	0	1	1	1	0	3	0	3	0	2	1	3	0	1	0	1	0	1	1	1	0	1	0	1	0	1	1	1	0	0	0	1
2	4	0	4	0	4	0	4	1	4	0	3	0	3	0	1	1	3	0	4	0	4	0	1	1	3	0	3	0	2	0	2	1	3	0	1	0	1	0	1	1	1	0	1	0	1	0	1	1	1	0	3	0	3	0	2	1	3	0	1	0	1	0	1	1	1	0	1	0	1	0	1	1	1	0	0	0	1
2	5	0	4	0	4	0	4	1	4	0	5	0	3	0	1	4	5	1	4	1	4	0	1	2	4	0	3	0	2	0	2	1	2	0	1	0	1	0	1	1	1	0	1	0	1	0	1	1	1	0	3	0	3	0	2	1	3	0	1	0	1	0	1	1	1	0	1	0	1	0	1	1	1	0	0	0	1
2	2	0	5	0	5	0	5	1	5	0	5	0	5	0	4	1	5	0	5	0	5	0	1	1	4	0	4	0	3	0	3	1	3	0	1	0	1	0	1	1	1	0	2	0	1	0	1	1	2	1	4	0	4	0	2	2	4	0	3	0	3	0	1	1	3	0	1	0	1	0	1	1	1	0	0	0	1
2	3	0	5	0	5	0	5	1	5	0	3	0	4	0	2	1	3	1	4	1	4	0	1	2	4	0	3	0	3	0	3	1	3	0	2	0	1	0	1	1	2	0	2	0	1	0	1	1	2	0	3	0	3	0	2	1	3	0	3	0	3	0	1	1	3	0	1	0	1	0	1	1	1	0	0	0	1
2	4	0	5	0	5	0	5	1	5	0	4	0	4	0	2	1	4	0	5	0	5	0	1	1	4	0	4	0	3	0	3	1	3	0	2	0	1	0	1	1	2	0	2	0	1	0	1	1	2	0	3	0	3	0	2	1	3	0	3	0	3	0	1	1	3	0	1	0	1	0	1	1	1	0	0	0	1
2	5	0	5	0	5	0	5	1	5	0	4	0	4	0	2	1	4	0	5	0	5	0	1	1	4	0	3	0	3	0	3	1	3	0	2	0	1	0	1	1	2	0	2	0	1	0	1	1	2	0	3	0	3	0	2	1	3	0	3	0	3	0	1	1	3	0	1	0	1	0	1	1	1	0	0	0	1
2	2	1	2	1	2	0	4	3	5	1	3	1	4	0	1	2	5	1	3	1	3	0	1	2	3	1	2	1	3	0	2	2	2	1	1	1	1	0	1	2	2	1	1	1	1	0	1	2	2	1	3	1	4	0	4	3	4	0	2	0	2	0	2	1	2	1	3	1	1	0	1	2	3	0	0	0	1
2	3	0	3	0	3	0	2	1	3	0	3	0	3	0	2	1	3	0	2	0	2	0	1	1	2	0	2	0	2	0	1	1	2	0	1	0	1	0	1	1	1	0	1	0	1	0	1	1	1	0	4	0	3	0	2	1	3	0	2	0	2	0	2	1	2	0	1	0	1	0	1	1	1	1	1	0	5
2	4	0	3	0	3	0	2	1	3	0	2	0	2	0	1	1	2	0	2	0	2	0	1	1	2	0	2	0	2	0	1	1	2	0	1	0	1	0	1	1	1	0	1	0	1	0	1	1	1	0	2	0	3	0	2	1	3	0	2	0	2	0	2	1	2	0	1	0	1	0	1	1	1	0	0	0	1
2	5	0	3	0	3	0	2	1	3	0	3	0	3	0	2	1	3	1	1	1	2	0	1	2	3	1	3	1	3	0	3	2	3	0	1	0	1	0	1	1	1	1	2	1	2	0	1	2	3	0	2	0	3	0	2	1	3	0	2	0	2	0	2	1	2	0	1	0	1	0	1	1	1	0	0	0	1
2	2	0	4	0	4	0	4	1	4	0	3	0	3	0	1	1	3	0	4	0	4	0	3	1	4	0	3	0	3	0	3	1	3	0	1	0	1	0	1	1	1	0	1	0	1	0	1	1	1	0	2	0	2	0	1	1	2	0	1	0	1	0	1	1	1	0	1	0	1	0	1	1	1	0	0	0	1
2	3	1	4	1	5	0	4	2	4	0	3	0	3	0	1	1	3	0	4	0	4	0	4	1	4	0	3	0	3	0	3	1	3	0	1	0	1	0	1	1	1	0	1	0	1	0	1	1	1	0	2	0	2	0	1	1	2	0	1	0	1	0	1	1	1	0	1	0	1	0	1	1	1	0	0	0	1
2	4	0	4	0	4	0	4	1	4	0	3	0	3	0	1	1	3	0	4	0	4	0	4	1	4	0	3	0	3	0	3	1	3	0	1	0	1	0	1	1	1	0	1	0	1	0	1	1	1	0	2	0	2	0	1	1	2	0	1	0	1	0	1	1	1	0	1	0	1	0	1	1	1	0	0	0	1
2	5	0	4	0	4	0	4	1	4	0	2	0	2	0	1	1	2	0	4	0	4	0	3	1	4	0	3	0	3	0	3	1	3	0	1	0	1	0	1	1	1	0	1	0	1	0	1	1	1	0	2	0	2	0	1	1	2	0	1	0	1	0	1	1	1	0	1	0	1	0	1	1	1	0	0	0	1
2	2	0	3	0	3	0	3	0	3	0	2	0	2	0	1	1	2	0	2	0	2	0	1	1	2	0	2	0	2	0	1	1	2	0	1	0	1	0	1	1	1	0	1	0	1	0	1	1	1	0	2	0	2	0	2	1	2	0	1	0	1	0	1	1	1	0	1	0	1	0	1	1	1	0	0	0	1
2	3	0	3	0	3	0	3	0	3	0	2	0	2	0	1	1	2	0	2	0	2	0	1	1	2	0	2	0	2	0	1	1	2	0	1	0	1	0	1	1	1	0	1	0	1	0	1	1	1	0	2	0	2	0	2	1	2	0	1	0	1	0	1	1	1	0	1	0	1	0	1	1	1	0	0	0	1
2	4	1	4	1	4	0	4	2	4	0	2	0	2	0	1	1	2	0	2	0	2	0	1	1	2	0	4	0	3	0	3	1	3	0	1	0	1	0	1	1	1	0	1	0	1	0	1	1	1	0	2	0	2	0	2	1	2	0	1	0	1	0	1	1	1	0	1	0	1	0	1	1	1	0	0	0	1
2	5	0	5	0	3	0	3	0	3	0	2	0	2	0	1	1	2	0	2	0	2	0	1	1	2	0	4	0	3	0	3	1	3	0	1	0	1	0	1	1	1	0	1	0	1	0	1	1	1	0	2	0	2	0	2	1	2	0	1	0	1	0	1	1	1	0	1	0	1	0	1	1	1	0	0	0	1
2	2	1	5	1	5	0	4	2	5	0	3	0	3	0	1	1	3	0	3	0	3	0	1	1	3	0	2	0	2	0	2	1	3	0	1	0	1	0	1	1	1	0	1	0	1	0	1	1	1	0	2	0	2	0	1	1	2	0	1	0	1	0	1	1	1	0	1	0	1	0	1	1	1	0	0	0	1
2	3	1	5	1	5	0	4	2	5	0	3	0	3	0	1	1	3	0	3	0	3	0	1	1	3	0	2	0	2	0	2	1	3	0	1	0	1	0	1	1	1	0	1	0	1	0	1	1	1	0	2	0	2	0	1	1	2	0	1	0	1	0	1	1	1	0	1	0	1	0	1	1	1	0	0	0	1
2	4	0	4	0	4	0	3	1	3	0	3	0	3	0	1	1	3	0	3	0	3	0	1	1	3	0	2	0	2	0	2	1	3	0	1	0	1	0	1	1	1	0	1	0	1	0	1	1	1	0	2	0	2	0	1	1	2	0	1	0	1	0	1	1	1	0	1	0	1	0	1	1	1	0	0	0	1
2	5	0	4	0	4	0	3	1	3	0	3	0	3	0	1	1	3	0	3	0	3	0	1	1	3	0	2	0	2	0	2	1	3	0	1	0	1	0	1	1	1	0	1	0	1	0	1	1	1	0	2	0	2	0	1	1	2	0	1	0	1	0	1	1	1	0	1	0	1	0	1	1	1	0	0	0	1
2	2	0	4	0	3	0	2	1	3	0	3	0	3	0	2	1	3	0	4	0	4	0	2	1	4	1	4	0	4	0	2	2	4	1	2	1	2	0	1	4	5	1	2	0	2	0	1	2	4	0	2	0	2	0	2	1	3	1	1	1	1	0	1	3	2	1	3	1	3	0	1	2	3	0	0	0	1
2	3	0	4	0	3	0	2	1	3	0	3	0	3	0	2	1	3	0	4	0	4	0	4	1	4	0	2	0	2	0	2	1	2	0	1	0	1	0	1	1	1	0	1	0	1	0	1	1	1	0	2	0	2	0	2	1	3	0	1	0	1	0	1	1	1	0	1	0	1	0	1	1	1	1	1	0	4
2	4	0	5	0	5	0	5	1	4	0	3	0	3	0	2	1	3	0	4	0	4	0	3	1	4	0	3	0	3	0	3	1	3	0	1	0	1	0	1	1	1	0	1	0	1	0	1	1	1	0	2	0	2	0	2	1	3	0	1	0	1	0	1	1	1	0	1	0	1	0	1	1	1	0	0	0	1
2	5	0	4	0	4	0	4	1	5	0	4	0	4	0	2	1	4	0	4	0	4	0	2	1	3	0	2	0	2	0	2	1	2	0	1	0	1	0	1	1	1	0	1	0	1	0	1	1	1	0	2	0	2	0	2	1	3	0	1	0	1	0	1	1	1	0	1	0	1	0	1	1	1	0	0	0	1
3	1	0	3	0	3	0	3	1	3	0	2	0	2	0	1	1	2	0	2	0	2	0	1	1	2	0	3	0	3	0	2	1	3	0	2	0	1	0	1	1	2	0	1	0	1	0	1	1	1	0	2	0	3	0	2	1	2	0	1	0	1	0	1	1	1	0	3	0	3	0	1	1	3	0	0	0	1
3	2	0	3	0	3	0	3	1	3	0	4	0	4	0	3	1	4	0	2	0	2	0	1	1	2	0	4	0	4	0	2	1	4	0	1	0	1	0	1	1	1	0	1	0	1	0	1	1	1	0	2	0	3	0	2	1	2	0	1	0	1	0	1	1	1	0	1	0	1	0	1	1	1	0	0	0	1
3	3	0	3	0	3	0	3	1	3	0	3	0	3	0	2	1	3	0	2	0	2	0	1	1	2	0	4	0	4	0	2	1	4	0	1	0	1	0	1	1	1	0	1	0	1	0	1	1	1	0	3	0	3	0	2	1	3	0	1	0	1	0	1	1	1	0	1	0	1	0	1	1	1	0	0	0	1
3	4	0	3	0	3	0	3	1	3	0	3	0	3	0	2	1	3	0	2	0	2	0	1	1	2	0	4	0	4	0	2	1	4	0	1	0	1	0	1	1	1	0	1	0	1	0	1	1	1	0	4	0	3	0	2	1	4	0	1	0	1	0	1	1	1	0	1	0	1	0	1	1	1	0	0	0	1
3	5	0	3	0	3	0	3	1	3	0	2	0	2	0	1	1	2	0	2	0	2	0	1	1	2	0	4	0	4	0	2	1	4	0	1	0	1	0	1	1	1	0	1	0	1	0	1	1	1	0	3	0	3	0	2	1	2	0	1	0	1	0	1	1	1	0	1	0	1	0	1	1	1	0	0	0	1
3	1	0	4	0	4	0	4	4	4	0	2	0	2	0	1	1	2	0	2	0	2	0	1	1	2	0	3	0	3	0	3	1	3	0	1	0	1	0	1	1	1	0	2	0	2	0	1	1	2	0	4	0	4	0	3	1	4	0	1	0	1	0	1	1	1	0	1	0	1	0	1	1	1	0	0	0	1
3	2	0	4	0	4	0	4	4	4	0	4	0	4	0	3	1	4	0	2	0	2	0	2	1	2	0	4	0	4	0	3	1	3	0	1	0	1	0	1	1	1	0	1	0	1	0	1	1	1	0	3	0	3	0	2	0	3	0	1	0	1	0	1	1	1	0	1	0	1	0	1	1	1	0	0	0	1
3	3	1	4	1	4	0	4	2	2	1	2	1	3	0	3	3	3	1	2	1	5	0	2	3	4	1	2	1	2	0	2	3	4	1	1	1	1	0	1	3	3	1	1	1	1	0	1	3	2	1	3	1	3	0	3	3	4	1	1	1	2	0	1	3	3	0	1	0	1	0	1	1	1	1	1	0	4
3	4	0	4	0	4	0	4	4	4	0	3	0	3	0	2	1	3	0	2	0	2	0	2	1	2	0	3	0	3	0	2	1	3	0	1	0	1	0	1	1	1	0	1	0	1	0	1	1	1	0	3	0	3	0	2	0	3	0	1	0	1	0	1	1	1	0	1	0	1	0	1	1	1	0	0	0	1
3	5	0	4	0	4	0	4	4	4	0	5	0	5	0	4	4	5	0	5	0	5	0	5	1	5	1	4	1	3	0	2	2	3	0	2	0	2	0	1	1	2	0	1	0	1	0	1	1	1	0	3	0	3	0	2	0	3	0	1	0	1	0	1	1	1	0	1	0	1	0	1	1	1	0	0	0	1
3	1	1	4	0	4	0	4	2	4	0	2	0	2	0	1	1	2	0	2	0	2	0	1	1	2	0	2	0	2	0	2	1	3	0	1	0	1	0	1	1	1	1	2	1	2	0	1	2	2	1	2	0	3	0	2	2	3	1	1	0	2	0	1	2	2	1	2	1	2	0	1	2	2	0	0	0	1
3	2	1	1	0	1	0	2	1	2	0	2	0	2	0	1	1	2	0	2	0	2	0	1	1	2	0	2	0	2	0	2	1	3	0	1	0	1	0	1	1	1	0	1	0	1	0	1	1	1	0	2	0	0	0	2	1	2	0	1	0	1	0	1	1	1	0	1	0	1	0	1	1	1	0	0	0	1
3	3	0	3	0	4	0	3	1	4	0	3	0	3	0	1	1	3	0	2	0	2	0	1	1	2	0	2	0	2	0	2	1	3	0	1	0	1	0	1	1	1	0	1	0	1	0	1	1	1	0	2	0	2	0	2	1	2	0	1	0	1	0	1	1	1	0	1	0	1	0	1	1	1	0	0	0	1
3	4	0	3	0	4	0	3	1	4	0	3	0	3	0	1	1	3	0	2	0	2	0	1	1	2	0	2	0	2	0	2	1	3	0	1	0	1	0	1	1	1	0	1	0	1	0	1	1	1	0	2	0	2	0	2	1	2	0	1	0	1	0	1	1	1	0	1	0	1	0	1	1	1	0	0	0	1
3	5	1	3	1	3	0	3	2	4	0	5	0	5	0	2	1	5	1	4	0	4	0	1	2	4	0	2	0	2	0	2	1	3	0	2	0	1	0	1	1	2	0	1	0	1	0	1	1	1	0	2	0	2	0	2	1	2	0	1	0	1	0	1	1	1	0	1	0	1	0	1	1	1	0	0	0	1
3	1	0	4	0	4	0	4	1	4	0	2	0	2	0	1	1	2	0	2	0	2	0	1	1	2	0	3	0	2	0	2	1	3	0	1	0	1	0	1	1	1	0	1	0	1	0	1	1	1	0	3	0	3	0	2	1	3	0	1	0	1	0	1	1	1	0	1	0	1	0	1	1	1	0	0	0	1
3	2	0	4	0	4	0	4	1	4	0	2	0	2	0	1	1	2	0	2	0	2	0	1	1	2	0	3	0	2	0	2	1	3	0	1	0	1	0	1	1	1	0	1	0	1	0	1	1	1	0	3	0	3	0	2	1	3	0	1	0	1	0	1	1	1	0	1	0	1	0	1	1	1	0	0	0	1
3	3	0	4	0	4	0	4	1	4	0	3	0	3	0	1	1	3	1	3	1	3	1	2	2	4	0	3	0	2	0	2	1	3	0	1	0	1	0	1	1	1	0	1	0	1	0	1	1	1	0	3	0	3	0	2	1	3	0	1	0	1	0	1	1	1	0	1	0	1	0	1	1	1	0	0	0	1
3	4	0	4	0	4	0	4	1	4	0	3	0	3	0	1	1	3	0	3	0	3	0	1	1	3	0	3	0	2	0	2	1	3	0	1	0	1	0	1	1	1	0	1	0	1	0	1	1	1	0	3	0	3	0	2	1	3	0	1	0	1	0	1	1	1	0	1	0	1	0	1	1	1	0	0	0	1
3	5	0	4	0	4	0	4	1	4	0	3	0	3	0	1	1	3	0	3	0	3	0	1	1	3	0	3	0	2	0	2	1	3	0	1	0	1	0	1	1	1	0	1	0	1	0	1	1	1	0	3	0	2	0	2	1	3	0	1	0	1	0	1	1	1	0	1	0	1	0	1	1	1	0	0	0	1
3	1	0	5	0	5	0	5	1	5	0	3	0	3	0	2	1	3	0	5	0	5	0	1	1	5	0	4	0	3	0	3	1	3	0	1	0	1	0	1	1	1	0	1	0	1	0	1	1	1	0	4	0	3	0	2	1	4	0	3	0	3	0	1	1	3	0	1	0	1	0	1	1	1	0	0	0	1
3	2	0	5	0	5	0	5	1	5	0	4	0	4	0	3	1	4	0	5	0	5	0	1	1	5	0	3	0	3	0	3	1	3	0	1	0	1	0	1	1	1	0	1	0	1	0	1	1	1	0	4	0	4	0	2	1	4	0	3	0	3	0	1	1	3	0	1	0	1	0	1	1	1	0	0	0	1
3	3	0	5	0	5	0	5	1	5	0	3	0	4	0	2	1	3	0	5	0	5	0	1	1	5	0	3	0	3	0	3	1	3	0	1	0	1	0	1	1	1	0	1	0	1	0	1	1	1	0	3	0	3	0	2	1	3	0	3	0	3	0	1	1	3	0	1	0	1	0	1	1	1	0	0	0	1
3	4	0	5	0	5	0	5	1	5	0	3	0	4	0	3	1	3	0	5	0	5	0	1	1	5	0	4	0	3	0	3	1	3	0	2	0	1	0	1	1	2	0	1	0	1	0	1	1	1	0	3	0	3	0	2	1	3	0	3	0	3	0	1	1	3	0	1	0	1	0	1	1	1	0	0	0	1
3	5	1	5	0	5	0	5	2	5	0	3	0	4	0	3	1	3	0	5	0	5	0	1	1	5	0	4	0	3	0	3	1	3	0	2	0	1	0	1	1	2	0	1	0	1	0	1	1	1	0	3	0	3	0	2	1	3	0	3	0	3	0	1	1	3	0	1	0	1	0	1	1	1	0	0	0	1
3	1	1	3	0	3	0	3	2	3	0	2	0	2	0	1	1	2	0	2	0	2	0	1	1	2	0	2	0	2	0	1	1	2	0	1	0	1	0	1	1	1	0	1	0	1	0	1	1	1	0	2	0	3	0	2	1	3	0	1	0	1	0	1	1	1	0	3	0	2	0	1	1	3	0	0	0	1
3	2	0	3	0	3	0	3	1	3	0	2	0	2	0	1	1	2	0	2	0	2	0	1	1	2	0	2	0	2	0	1	1	2	0	1	0	1	0	1	1	1	0	1	0	1	0	1	1	1	0	2	0	3	0	2	1	3	0	2	0	2	0	2	1	2	0	1	0	1	0	1	1	1	0	0	0	1
3	3	0	3	0	3	0	3	1	3	0	3	0	3	0	2	1	3	0	2	0	2	0	1	1	2	0	2	0	2	0	1	1	2	0	1	0	1	0	1	1	1	0	1	0	1	0	1	1	1	0	2	0	3	0	2	1	3	0	2	0	2	0	2	1	2	0	1	0	1	0	1	1	1	0	0	0	1
3	4	0	4	0	4	0	4	1	4	0	2	0	2	0	1	1	2	0	2	0	2	0	1	1	2	0	2	0	2	0	1	1	2	0	1	0	1	0	1	1	1	0	1	0	1	0	1	1	1	0	2	0	3	0	2	1	3	0	2	0	2	0	2	1	2	0	1	0	1	0	1	1	1	0	0	0	1
3	5	0	4	0	4	0	4	1	4	1	1	1	2	0	2	3	5	0	3	0	3	0	1	1	3	0	3	0	3	0	2	1	3	0	1	0	1	0	1	1	1	0	1	0	1	0	1	1	1	0	2	0	3	0	2	1	3	0	2	0	2	0	2	1	2	0	1	0	1	0	1	1	1	0	0	0	1
3	1	0	2	0	2	0	2	1	2	0	2	0	2	0	1	1	2	0	2	0	2	0	1	1	2	0	3	0	3	0	3	1	3	0	1	0	1	0	1	1	1	0	1	0	1	0	1	1	1	0	2	0	2	0	1	1	2	0	1	0	1	0	1	1	1	0	1	0	1	0	1	1	1	0	0	0	1
3	2	0	2	0	2	0	2	1	2	0	3	0	3	0	1	1	3	0	2	0	2	0	1	1	2	0	3	0	3	0	3	1	3	0	1	0	1	0	1	1	1	0	1	0	1	0	1	1	1	0	3	0	3	0	3	1	3	0	1	0	1	0	1	1	1	0	1	0	1	0	1	1	1	0	0	0	1
3	3	0	3	0	3	0	3	1	3	0	3	0	3	0	1	1	3	0	2	0	2	0	1	1	2	0	3	0	3	0	3	1	3	0	1	0	1	0	1	1	1	0	1	0	1	0	1	1	1	0	2	0	2	0	1	1	2	0	1	0	1	0	1	1	1	0	1	0	1	0	1	1	1	0	0	0	1
3	4	0	4	0	4	0	4	1	4	0	3	0	3	0	1	1	3	0	3	0	3	0	1	1	3	0	3	0	3	0	3	1	3	0	1	0	1	0	1	1	1	0	1	0	1	0	1	1	1	0	2	0	2	0	1	1	2	0	1	0	1	0	1	1	1	0	1	0	1	0	1	1	1	0	0	0	1
3	5	0	4	0	4	0	4	1	4	0	2	0	2	0	1	1	2	0	3	0	3	0	1	1	3	0	3	0	3	0	3	1	3	0	1	0	1	0	1	1	1	0	1	0	1	0	1	1	1	0	2	0	2	0	1	1	2	0	1	0	1	0	1	1	1	0	1	0	1	0	1	1	1	0	0	0	1
3	1	1	5	1	5	0	3	2	5	0	2	0	2	0	1	1	2	0	2	0	2	0	1	1	2	0	2	0	2	0	1	1	2	0	1	0	1	0	1	1	1	0	1	0	1	0	1	1	1	0	2	0	2	0	2	1	2	0	1	0	1	0	1	1	1	0	1	0	1	0	1	1	1	0	0	0	1
3	2	0	3	0	3	0	3	1	3	0	2	0	2	0	1	1	2	0	2	0	2	0	1	1	2	0	2	0	2	0	1	1	2	0	1	0	1	0	1	1	1	0	1	0	1	0	1	1	1	0	2	0	2	0	2	1	2	0	1	0	1	0	1	1	1	0	1	0	1	0	1	1	1	0	0	0	1
3	3	1	2	1	4	0	4	3	5	1	1	1	3	0	2	4	4	1	1	1	2	0	1	3	4	1	1	1	3	0	3	3	3	1	1	1	1	0	1	5	4	1	1	1	1	0	1	8	3	1	1	1	2	0	2	3	4	1	1	1	2	0	2	5	4	1	1	1	1	0	1	4	4	1	1	0	4
3	4	0	3	0	3	0	3	1	3	0	2	0	2	0	1	1	2	0	2	0	2	0	1	1	2	0	2	0	2	0	1	1	2	0	1	0	1	0	1	1	1	0	1	0	1	0	1	1	1	0	2	0	2	0	2	1	2	0	1	0	1	0	1	1	1	0	1	0	1	0	1	1	1	0	0	0	1
3	5	0	3	0	3	0	3	1	3	0	2	0	2	0	1	1	2	0	2	0	2	0	1	1	2	0	4	0	3	0	3	1	3	0	1	0	1	0	1	1	1	0	1	0	1	0	1	1	1	0	2	0	2	0	2	1	2	0	1	0	1	0	1	1	1	0	1	0	1	0	1	1	1	0	0	0	1
3	1	0	3	0	3	0	3	1	3	0	2	0	2	0	1	1	2	0	2	0	2	0	1	1	2	0	2	0	2	0	2	1	3	0	1	0	1	0	1	1	1	0	1	0	1	0	1	1	1	0	2	0	2	0	1	1	2	0	1	0	1	0	1	1	1	0	1	0	1	0	1	1	1	0	0	0	1
3	2	0	3	0	3	0	3	1	3	0	4	0	4	0	2	1	4	0	2	0	2	0	1	1	2	0	2	0	2	0	2	1	3	0	1	0	1	0	1	1	1	0	1	0	1	0	1	1	1	0	2	0	2	0	1	1	2	0	1	0	1	0	1	1	1	0	1	0	1	0	1	1	1	0	0	0	1
3	3	0	3	0	3	0	3	1	3	0	4	0	4	0	2	1	4	0	2	0	2	0	1	1	2	0	2	0	2	0	2	1	3	0	1	0	1	0	1	1	1	0	1	0	1	0	1	1	1	0	2	0	2	0	1	1	2	0	1	0	1	0	1	1	1	0	1	0	1	0	1	1	1	0	0	0	1
3	4	0	4	0	4	0	3	1	3	0	3	0	3	0	1	1	3	0	2	0	2	0	1	1	2	0	2	0	2	0	2	1	3	0	1	0	1	0	1	1	1	0	1	0	1	0	1	1	1	0	2	0	2	0	1	1	2	0	1	0	1	0	1	1	1	0	1	0	1	0	1	1	1	0	0	0	1
3	5	0	4	0	4	0	3	1	4	0	3	0	3	0	1	1	3	0	4	0	4	0	1	1	4	0	2	0	2	0	2	1	3	0	1	0	1	0	1	1	1	0	1	0	1	0	1	1	1	0	2	0	2	0	1	1	2	0	1	0	1	0	1	1	1	0	1	0	1	0	1	1	1	0	0	0	1
3	1	0	3	0	3	0	2	1	3	0	3	0	3	0	2	1	3	0	3	0	3	0	1	1	3	0	3	0	2	0	2	1	2	0	1	0	1	0	1	1	1	0	1	0	1	0	1	1	1	0	2	0	2	0	2	1	3	0	1	0	1	0	1	1	1	0	1	0	1	0	1	1	1	0	0	0	1
3	2	0	3	0	3	0	2	1	3	0	4	0	4	0	3	1	4	0	4	0	4	0	1	1	4	0	3	0	3	0	2	1	3	0	1	0	1	0	1	1	1	0	1	0	1	0	1	1	1	0	2	0	2	0	2	1	3	0	1	0	1	0	1	1	1	0	1	0	1	0	1	1	1	0	0	0	1
3	3	0	3	0	3	0	2	1	3	0	4	0	4	0	3	1	4	0	4	0	4	0	1	1	4	0	3	0	4	0	2	1	3	0	1	0	1	0	1	1	1	0	1	0	1	0	1	1	1	0	2	0	2	0	2	1	3	0	1	0	1	0	1	1	1	0	1	0	1	0	1	1	1	0	0	0	1
3	4	0	4	0	4	0	4	1	4	0	4	0	4	0	3	1	4	0	5	0	5	0	4	1	5	0	3	0	4	0	2	1	3	0	1	0	1	0	1	1	1	0	1	0	1	0	1	1	1	0	2	0	2	0	2	1	3	0	1	0	1	0	1	1	1	0	1	0	1	0	1	1	1	0	0	0	1
3	5	0	4	0	4	0	4	1	4	0	3	0	3	0	2	1	3	0	4	0	4	0	1	1	4	0	2	0	2	0	2	1	2	0	1	0	1	0	1	1	1	0	1	0	1	0	1	1	1	0	2	0	2	0	2	1	3	0	1	0	1	0	1	1	1	0	1	0	1	0	1	1	1	0	0	0	1
